# Supplementary material for: Evaluation of a Novel Cisplatin Poloxamer Gel Formulation in the Treatment of Incompletely Excised Soft-Tissue Sarcomas: 42 Dogs
Source: Vet Sci. 2025 Feb 27;12(3):202. doi: 10.3390/vetsci12030202 (PMC11946595; doi:10.3390/vetsci12030202)
Supplement: Supplementary file 1 [file vetsci-12-00202-s001.zip]

Archive with 1 entries (1 files):
- vetsci-3323016-supplementary.pdf
